# Supplementary material for: Genetic association study of NLRP1, CARD, and CASP1 inflammasome genes with chronic Chagas cardiomyopathy among Trypanosoma cruzi seropositive patients in Bolivia
Source: PLoS One. 2018 Feb 13;13(2):e0192378. doi: 10.1371/journal.pone.0192378 (PMC5810984; doi:10.1371/journal.pone.0192378)
Supplement: S1 Dataset — (ZIP) [file pone.0192378.s001.zip]

Archive with 9 entries (6 files):
- S2_Dataset/
- S2_Dataset/.DS_Store
- __MACOSX/
- __MACOSX/S2_Dataset/
- __MACOSX/S2_Dataset/._.DS_Store
- S2_Dataset/dataset.ped
- __MACOSX/S2_Dataset/._dataset.ped
- S2_Dataset/dataset.map
- __MACOSX/._S2_Dataset
