# Supplementary material for: Genetic association study of NLRP1, CARD, and CASP1 inflammasome genes with chronic Chagas cardiomyopathy among Trypanosoma cruzi seropositive patients in Bolivia
Source: PLoS One. 2018 Feb 13;13(2):e0192378. doi: 10.1371/journal.pone.0192378 (PMC5810984; doi:10.1371/journal.pone.0192378)
Supplement: S1 Dataset — (ZIP) [file pone.0192378.s001.zip › S2_Dataset/dataset.map]

7	rs11982651	0	2942273
7	rs7810813	0	2943818
7	rs1621828	0	2944263
7	rs3735118	0	2944317
7	rs3735119	0	2946141
7	rs1124581	0	2946461
7	rs2679258	0	2951346
7	rs2301921	0	2951824
7	rs2301920	0	2955097
7	rs2679261	0	2956085
7	rs6461700	0	2956217
7	rs6461701	0	2956267
7	rs3735120	0	2956759
7	rs3735123	0	2956918
7	rs3735124	0	2957005
7	rs3735126	0	2959172
7	rs958331	0	2961409
7	rs1878805	0	2961414
7	rs1713911	0	2961909
7	rs1182137	0	2966138
7	rs1182136	0	2966445
7	rs2527506	0	2968361
7	rs4991791	0	2969496
7	rs1621509	0	2969680
7	rs1713910	0	2969983
7	rs1636167	0	2972072
7	rs4590335	0	3003838
7	rs6949660	0	3008328
7	rs1878806	0	3021239
7	rs1843933	0	3031192
7	rs4722304	0	3032228
7	rs6461749	0	3032284
7	rs1078230	0	3033345
7	rs11769046	0	3033865
7	rs2396971	0	3037438
7	rs13245486	0	3043406
7	rs2029279	0	3046735
7	rs11982868	0	3047721
7	rs10236776	0	3049009
7	rs6461781	0	3051375
7	rs12671372	0	3054098
7	rs6947877	0	3059377
7	rs10950998	0	3060397
7	rs4722332	0	3062728
7	rs1843939	0	3063921
7	rs10280353	0	3070171
7	rs10951005	0	3071115
7	rs6461796	0	3071195
7	rs6970813	0	3072215
7	rs10951010	0	3076053
7	rs4722353	0	3076707
7	rs4610634	0	3079604
7	rs6953573	0	3081727
7	rs10951014	0	3081758
7	rs10951015	0	3081854
7	rs4722366	0	3086236
7	rs9986734	0	3087086
11	rs1792753	0	104930676
11	rs12417050	0	104936010
11	rs12797863	0	104994480
17	rs11650176	0	5424757
17	rs11651270	0	5425077
17	rs9303193	0	5432405
17	rs4577136	0	5432668
17	rs2301582	0	5436263
17	rs11657249	0	5440248
17	rs11656977	0	5453024
17	rs11654176	0	5457838
17	rs3744717	0	5461514
17	rs12950235	0	5462135
17	rs2001363	0	5462654
17	rs11657333	0	5467424
17	rs9913271	0	5473827
17	rs3926687	0	5492436
17	rs925592	0	5510258
17	rs17178663	0	5526935
